# Supplementary material for: Influence of Food Habits and Participation in a National Extracurricular Athletics Program on Body Weight within a Pair-Matched Sample of Polish Adolescents after One Year of Intervention—#goathletics Study
Source: Nutrients. 2023 Dec 14;15(24):5106. doi: 10.3390/nu15245106 (PMC10745295; doi:10.3390/nu15245106)
Supplement: Supplementary file 1 [file nutrients-15-05106-s001.zip]

Archive with 1 entries (1 files):
- nutrients-2713554-supplementary.pdf
